# Supplementary material for: NRPS-like ATRR in Plant-Parasitic Nematodes Involved in Glycine Betaine Metabolism to Promote Parasitism
Source: Int J Mol Sci. 2024 Apr 12;25(8):4275. doi: 10.3390/ijms25084275 (PMC11050029; doi:10.3390/ijms25084275)
Supplement: Supplementary file 1 [file ijms-25-04275-s001.zip]

Archive with 8 entries (8 files):
- Supplementary Figure S1.pdf
- Supplementary Figure S2.pdf
- Supplementary Figure S3.pdf
- Supplementary Table S1.xlsx
- Supplementary Table S2.xlsx
- Supplementary Table S3.xlsx
- Supplementary Table S4.xlsx
- Supporting Information.pdf
