# Supplementary material for: NRPS-like ATRR in Plant-Parasitic Nematodes Involved in Glycine Betaine Metabolism to Promote Parasitism
Source: Int J Mol Sci. 2024 Apr 12;25(8):4275. doi: 10.3390/ijms25084275 (PMC11050029; doi:10.3390/ijms25084275)
Supplement: Supplementary file 1 [file ijms-25-04275-s001.zip › Supplementary Table S1.xlsx]

## Sheet: Sheet1
Supplementary Table S1. Summary of NRPS related gene clusters and genomes analyzed in this study
Species Name	BioProject ID	Clade	N50	Genome Size	Number of Scaffolds	Number of Coding Genes	Results of antiSMASH
							NRPS-like	PKS-NRPS	NRPS
Plectus sambesii	PRJNA390260	Clade C	23404	186666232	18974	39064	√
Romanomermis culicivorax	PRJEB1358	Clade I	17583	322765761	62537	48376
Soboliphyme baturini	PRJEB516	Clade I	19742	218332512	22336	13193
Trichinella nativa	PRJNA257433	Clade I	141195	47933238	4443	13545
Trichinella spiralis	PRJNA12603	Clade I	6373445	63525422	6863	16380
Trichuris suis	PRJNA179528	Clade I	1322386	63839715	306	9831
Trichuris trichiura	PRJEB535	Clade I	11299416	80573711	113	12671
Acanthocheilonema viteae	PRJEB1697	Clade III	25752	77350906	6796	10397	√	√	√
Anisakis simplex	PRJEB496	Clade III	9229	126869778	42005	20971		√	√
Ascaris lumbricoides	PRJEB4950	Clade III	55909	316975410	31710	23604		√	√
Ascaris suum	PRJNA62057	Clade III	4646302	298028455	415	16778			√
Brugia pahangi	PRJEB497	Clade III	65530	90545113	14029	14674	√	√	√
Dirofilaria immitis	PRJNA723804	Clade III	4253153	86813779	110	9741	√	√	√
Enterobius vermicularis	PRJEB503	Clade III	20546	150050672	19832	12895		√	√
Gongylonema pulchrum	PRJEB505	Clade III	4421	322334493	128401	27158	√	√	√
Litomosoides sigmodontis	PRJEB3075	Clade III	45733	64813410	3165	10246	√	√	√
Loa loa	PRJNA246086	Clade III	180288	96405388	2250	12473	√	√	√
Parascaris univalens	PRJNA386823	Clade III	1825986	253353821	1274	14323		√	√
Syphacia muris	PRJEB524	Clade III	60614	99093317	3879	11117		√	√
Toxocara canis	PRJNA248777	Clade III	374962	317115901	22857	18596		√	√
Wuchereria bancrofti	PRJNA275548	Clade III	56656	90325107	5105	11068	√	√	√
Acrobeloides nanus	PRJEB26554	Clade IV	19572	248054631	30759	32984	√		√
Aphelenchoides besseyi	PRJNA834627	Clade IV	17779264	47428222	39	11794	√	√	√
Bursaphelenchus xylophilus	PRJEB40022	Clade IV	12794883	78274012	11	15884	√	√	√
Ditylenchus destructor	PRJNA312427	Clade IV	555026	111138200	1761	13931	√	√	√
Ditylenchus dipsaci	PRJNA498219	Clade IV	287009	227234012	1394	26428	√	√	√
Globodera rostochiensis	PRJNA695196	Clade IV	3274370	92682755	88	17856	√
Halicephalobus mephisto	PRJNA528747	Clade IV	313311	61428783	880	12546	√	√	√
Heterodera glycines	PRJNA381081	Clade IV	17907690	157978452	9	22465	√
Meloidogyne arenaria	PRJNA438575	Clade IV	204341	284032373	2224	76700	√
Meloidogyne floridensis	PRJNA340324	Clade IV	13230	74846012	8887	12762	√
Meloidogyne graminicola	PRJNA411966	Clade IV	20427	38184958	4304	10895	√
Meloidogyne hapla	PRJNA29083	Clade IV	37501	53017507	3452	14419	√
Meloidogyne incognita	PRJEB8714	Clade IV	38543	183531997	12091	43718	√
Parastrongyloides trichosuri	PRJEB515	Clade IV	836942	42486966	1810	15010		√	√
Steinernema carpocapsae	PRJNA202318	Clade IV	7362381	84512609	16	30931	√	√	√
Steinernema glaseri	PRJNA204943	Clade IV	37382	92932499	7514	34137	√	√	√
Steinernema scapterisci	PRJNA204942	Clade IV	90783	79776474	2877	31376	√	√	√
Strongyloides stercoralis	PRJEB528	Clade IV	431128	42674647	800	13123		√	√
Strongyloides venezuelensis	PRJEB530	Clade IV	715404	52178999	587	16904		√	√
Ancylostoma duodenale	PRJNA72581	Clade V	10112	332878295	69984	27485		√	√
Angiostrongylus cantonensis	PRJNA350391	Clade V	860760	293306699	26577	10314		√	√
Caenorhabditis angaria	PRJNA51225	Clade V	79665	105997628	34621	27970		√	√
Caenorhabditis brenneri	PRJNA20035	Clade V	377250	190369721	3305	30705		√	√
Caenorhabditis elegans	PRJNA13758	Clade V	17493829	100286401	7	19981		√	√
Caenorhabditis nigoni	PRJNA384657	Clade V	20390332	129488540	155	29167		√	√
Caenorhabditis remanei	PRJNA577507	Clade V	21501900	130480874	187	26308		√	√
Cylicostephanus goldi	PRJEB498	Clade V	1235	173362437	154509	13906			√
Dictyocaulus viviparus	PRJNA72587	Clade V	225234	161038511	7175	13514		√	√
Diploscapter coronatus	PRJDB3143	Clade V	1007652	170470382	511	34063		√	√
Haemonchus contortus	PRJEB506	Clade V	47382676	283439308	7	19623		√	√
Heligmosomoides polygyrus	PRJEB15396	Clade V	179069	696954138	23647	23471		√	√
Heterorhabditis bacteriophora	PRJNA13977	Clade V	312328	77007652	1263	20964			√
Mesorhabditis belari	PRJEB30104	Clade V	462517	163453184	1721	27588			√
Micoletzkya japonica	PRJEB27334	Clade V	188443	201900956	137965	19855		√	√
Necator americanus	PRJNA72135	Clade V	211860	244075060	11864	15728			√
Nippostrongylus brasiliensis	PRJEB511	Clade V	33446	294400206	29375	22796		√	√
Oesophagostomum dentatum	PRJNA72579	Clade V	19257	489973581	99770	25291		√	√
Oscheius tipulae	PRJNA644888	Clade V	10817478	60923166	7	16356		√
Pristionchus pacificus	PRJNA12644	Clade V	23915096	158500396	47	26342		√	√
Strongylus vulgaris	PRJEB531	Clade V	2377	291096078	167310	21071			√
Teladorsagia circumcincta	PRJNA72569	Clade V	46814	700614188	81734	25572		√	√
