# Supplementary material for: NRPS-like ATRR in Plant-Parasitic Nematodes Involved in Glycine Betaine Metabolism to Promote Parasitism
Source: Int J Mol Sci. 2024 Apr 12;25(8):4275. doi: 10.3390/ijms25084275 (PMC11050029; doi:10.3390/ijms25084275)
Supplement: Supplementary file 1 [file ijms-25-04275-s001.zip › Supplementary Table S2.xlsx]

## Sheet: Sheet1
Supplementary Table S2. List of life-stage specific transcriptomes of M. incognita used for MiATRR CDS matches in this study
Life stage	Reads used for assembly	Contigs	Sequences producing significant alignments:	Score (bits)	E Value
Eggs	12467657	26570	ANWALocus_17185_Transcript_1/1_Confidence_1.000	540	8.68e-153
Early sedentary	13295793	18485	ANWFLocus_15094_Transcript_1/1_Confidence_1.000	872	0
Parasitic sedentary	15558421	18045	ANWGLocus_15325_Transcript_1/1_Confidence_1.000	499	9.03e-141
Stage 3 and 4 larvae	12859902	8272	ANWDLocus_1379_Transcript_1/1_Confidence_1.000	279	4.85e-75
Adult female	14953875	13071	No hits found	/	/
Adult male	16995332	29321	ANWCLocus_2648_Transcript_1/1_Confidence_1.000	652	0
Mixed stages	12082564	23969	ANSALocus_6551_Transcript_1/1_Confidence_1.000	1319	0
BLASTN 2.2.26	Query = CDS of MiATRR length : 3921
