# Supplementary material for: NRPS-like ATRR in Plant-Parasitic Nematodes Involved in Glycine Betaine Metabolism to Promote Parasitism
Source: Int J Mol Sci. 2024 Apr 12;25(8):4275. doi: 10.3390/ijms25084275 (PMC11050029; doi:10.3390/ijms25084275)
Supplement: Supplementary file 1 [file ijms-25-04275-s001.zip › Supplementary Table S3.xlsx]

## Sheet: Table S3
Supplementary Table S3. Results of statistical analysis of this study
For Figure 4
The fold-change values of Expression profile of Miatrr at different times after M. incognita intection
		0 dpi (pre-J2)	1 dpi	3 dpi	5 dpi	7 dpi	14 dpi	21 dpi
I	1	0.964968	2.5532	13.1974	8.06722	3.79128	4.36157	1.56093
	2	0.984517	2.38045	14.4609	8.49876	3.75284	4.28048	1.6039
	3	1.05051	2.73509	12.5216	7.74759	3.40592	4.62737	1.65784
II	1	0.974008	2.54784	14.9133	9.12928	4.05381	4.3352	1.4939
	2	1.06173	2.44636	15.0289	7.93968	3.61319	4.37482	1.561
	3	0.964266	2.71345	12.8526	9.00653	3.57164	4.47079	1.68409
III	1	0.978487	2.54364	13.7128	8.38244	3.99814	4.26445	1.55594
	2	0.95509	2.59748	15.5269	8.17917	3.78475	3.81731	1.58227
	3	1.06642	2.55318	13.3498	7.62392	3.18702	4.76159	1.65149
Descriptives
RT-qPCR	N	Mean	Std. Deviation	Std. Error	95% Confidence interval for Mean		Minimum	Maximum
					Lower Bound	Upper Bound
0 dpi	9	0.999999	0.045652	0.0152173	0.964908	1.03509	0.95509	1.06642
1 dpi	9	2.56341	0.112453	0.0374844	2.47697	2.64985	2.38045	2.73509
3 dpi	9	13.9516	1.06461	0.354871	13.1332	14.7699	12.5216	15.5269
5 dpi	9	8.28607	0.523487	0.174496	7.88368	8.68845	7.62392	9.12928
7 dpi	9	3.68429	0.274727	0.0915757	3.47312	3.89546	3.18702	4.05381
14 dpi	9	4.36595	0.263512	0.0878375	4.1634	4.56851	3.81731	4.76159
21 dpi	9	1.5946	0.0606013	0.0202004	1.54801	1.64118	1.4939	1.68409
total	63	5.0637	4.30991	0.542998	3.97826	6.14914	0.95509	15.5269
Homogeneity of variance test
			Levene Statistic	df1	df2	Sig.
RT-qPCR	Based on Mean		18.4797	6	56	1.04848e-11
	Based on Median		12.0088	6	56	1.27244e-08
	Based on Median and with adjusted df		12.0088	6	17.8152	2.00441e-05
	Based in trimmed mean		18.2571	6	56	1.30299e-11
Tests for normality
	Kolmogorov-Smirnov (K-S)a			Shapiro-Wilk
	Statistic	df	Sig.	Statistic	df	Sig.
0 dpi	0.299415	9	0.0194927	0.794491	9	0.0176645
1 dpi	0.208007	9	.200*	0.928953	9	0.471444
3 dpi	0.158489	9	.200*	0.940725	9	0.589552
5 dpi	0.137856	9	.200*	0.939529	9	0.576947
7 dpi	0.154074	9	.200*	0.962004	9	0.819049
14 dpi	0.238932	9	0.146931	0.920353	9	0.395168
21 dpi	0.159426	9	.200*	0.949554	9	0.685161
*. This is a lower bound of the true significance.
a. Lilliefors Significance Correction
ANOVA
RT-qPCR		Sum Sq	Df	Mean Sq	F-value	Sig.
Among groups		1139.11	6	189.851	846.063	4.89369e-53
Within groups		12.566	56	0.224394
Total		1151.67	62
RT-qPCR	Tukey HSDa
group	N	Subsets of Alpha = 0.05
		1	2	3	4	5
0 dpi	9	0.999999
21 dpi	9	1.5946
1 dpi	9		2.56341
7 dpi	9			3.68429
14 dpi	9			4.36595
5 dpi	9				8.28607
3 dpi	9					13.9516
Sig.		0.127286	1	0.0506883	1	1
The average of the individual groups in the homogeneous subset is displayed.
a. harmonic mean sample size = 60.000.
NPar Tast
Descriptives							Test statisticsa,b
	N	Mean	Std. Deviation	Minimum	Maximum			VAR00009
							Kruskal-Wallis H	60.6455
RT-qPCR	63	5.0637	4.30991	0.95509	15.5269		df	6
group	63	4	2.01606	1	7		P-value	3.32758e-11
							a. Kruskal-Wallis test
							b. Grouping Variable: group
For Figure 5
Descriptives
		N	Mean	Std. Deviation	Std. Error	95% Confidence interval for Mean		Minimum	Maximum
						Lower Bound	Upper Bound
galls	wt	60	44.1	13.3464	1.72301	40.6523	47.5477	20	72
	gfp-Ri	60	43.0667	12.4898	1.61243	39.8402	46.2931	14	81
	Miatrr-Ri2	60	18.2	8.73489	1.12767	15.9435	20.4565	6	43
	Miatrr-Ri5	60	18.8333	10.373	1.33915	16.1537	21.513	5	49
	Miatrr-Ri7	60	18.7167	9.12083	1.17749	16.3605	21.0728	6	44
	total	300	28.5833	16.41	0.94743	26.7189	30.4478	5	81
width	wt	60	256.904	49.5573	6.39782	244.102	269.706	187.52	357.64
	gfp-Ri	60	258.543	44.7533	5.77762	246.983	270.104	192.65	335.84
	Miatrr-Ri2	60	134.163	48.0068	6.19766	121.762	146.564	79.25	328.5
	Miatrr-Ri5	60	134.83	50.6337	6.53678	121.75	147.91	53.61	237.61
	Miatrr-Ri7	60	129.778	57.2399	7.38964	114.991	144.564	52.34	346.5
	total	300	182.844	78.9989	4.561	173.868	191.819	52.34	357.64
egg masses	wt	60	9.4	4.26734	0.550911	8.29763	10.5024	4	21
	gfp-Ri	60	9.35	4.22994	0.546083	8.25729	10.4427	3	21
	Miatrr-Ri2	60	4.6	2.63741	0.340488	3.91868	5.28132	1	11
	Miatrr-Ri5	60	4.7	2.72652	0.351992	3.99567	5.40433	1	11
	Miatrr-Ri7	60	4.85	2.635	0.340177	4.16931	5.53069	1	11
	total	300	6.58	4.07007	0.234986	6.11756	7.04244	1	21
Homogeneity of variance test
				Levene Statistic	df1	df2	Sig.
galls	Based on Mean			4.08446	4	295	0.0030801
	Based on Median			3.84193	4	295	0.00463674
	Based on Median and with adjusted df			3.84193	4	279.553	0.00467357
	Based in trimmed mean			4.20468	4	295	0.00251352
width	Based on Mean			0.433931	4	295	0.784079
	Based on Median			0.386963	4	295	0.817923
	Based on Median and with adjusted df			0.386963	4	235.759	0.817871
	Based in trimmed mean			0.419545	4	295	0.794513
egg masses	Based on Mean			7.42592	4	295	1.03645e-05
	Based on Median			4.17668	4	295	0.00263544
	Based on Median and with adjusted df			4.17668	4	215.168	0.00280682
	Based in trimmed mean			6.56931	4	295	4.46716e-05
Tests for normality
		Kolmogorov-Smirnov (K-S)a			Shapiro-Wilk
		Statistic	df	Sig.	Statistic	df	Sig.
galls	WT	0.091837	60	.200*	0.963653	60	0.0710919
	GFPRi	0.0904928	60	.200*	0.98027	60	0.440085
	MiatrrRi2	0.140941	60	0.00466342	0.925399	60	0.00127396
	MiatrrRi5	0.171891	60	0.000136943	0.889185	60	5.42982e-05
	MiatrrRi7	0.154276	60	0.00113109	0.908797	60	0.000279555
width	WT	0.110196	60	0.0673024	0.935491	60	0.00342247
	GFPRi	0.147778	60	0.00230011	0.913866	60	0.000438201
	MiatrrRi2	0.155996	60	0.000931481	0.882707	60	3.26223e-05
	MiatrrRi5	0.11659	60	0.0413723	0.943383	60	0.0076961
	MiatrrRi7	0.153326	60	0.00125773	0.876543	60	2.0357e-05
egg masses	WT3	0.161905	60	0.000468729	0.92028	60	0.000787077
	GFPRi	0.191862	60	8.98475e-06	0.924658	60	0.00118719
	MiatrrRi2	0.12796	60	0.015932	0.936925	60	0.00395539
	MiatrrRi5	0.134643	60	0.00862264	0.93937	60	0.00507557
	MiatrrRi7	0.110635	60	0.0651646	0.951665	60	0.0186649
*. This is a lower bound of the true significance.
a. Lilliefors Significance Correction
ANOVA
			Sum Sq	Df	Mean Sq	F-value	Sig.
galls	Among groups		45045.7	4	11261.4	93.6566	2.57169e-51
	Within groups		35471.2	295	120.242
	Total		80516.9	299
width	Among groups		1.12239e+06	4	280598	111.316	1.03982e-57
	Within groups		743613	295	2520.72
	Total		1.86601e+06	299
egg masses	Among groups		1564.38	4	391.095	34.0464	2.3081e-23
	Within groups		3388.7	295	11.4871
	Total		4953.08	299
galls					width					egg masses
Tukey HSDa					Tukey HSDa					Tukey HSDa
group	N	Subsets of Alpha = 0.05			group	N	Subsets of Alpha = 0.05			group	N	Subsets of Alpha = 0.05
		1	2				1	2				1	2
MiatrrRi2	60	18.2			MiatrrRi7	60	129.778			MiatrrRi2	60	4.6
MiatrrRi7	60	18.72			MiatrrRi2	60	134.163			MiatrrRi5	60	4.7
MiatrrRi5	60	18.83			MiatrrRi5	60	134.83			MiatrrRi7	60	4.85
GFPRi	60		43.07		WT	60		256.904		GFPRi	60		9.35
WT	60		44.1		GFPRi	60		258.543		WT	60		9.4
Sig.		0.997821	0.985709		Sig.		0.981742	0.99977		Sig.		0.994372	0.99999
The average of the individual groups in the homogeneous subset is displayed.					The average of the individual groups in the homogeneous subset is displayed.					The average of the individual groups in the homogeneous subset is displayed.
a. harmonic mean sample size = 60.000					a. harmonic mean sample size = 60.000。					a. harmonic mean sample size = 60.000。
Non-parametric test
Rank
group		N	mean rank
galls	WT	60	231.408		Test statisticsa,b
	GFPRi	60	228.392			galls	width	egg masses
	MiatrrRi2	60	95.475		Kruskal-Wallis H	167.778	186.876	93.5592
	MiatrrRi5	60	98.4167		df	4	4	4
	MiatrrRi7	60	98.8083		P-value	3.13535e-35	2.48606e-39	2.30739e-19
	total	300			a. Kruskal-Wallis test
width	WT	60	232.283		b. Grouping Variable: group
	GFPRi	60	236.325
	MiatrrRi2	60	96.1667
	MiatrrRi5	60	96.6167
	MiatrrRi7	60	91.1083
	total	300
eggmass	WT	60	209.592		Descriptives
	GFPRi	60	209.4			N	Mean	Std. Deviation	Minimum	Maximum
	MiatrrRi2	60	107.225		galls	300	28.5833	16.41	5	81
	MiatrrRi5	60	110.483		width	300	182.844	78.9989	52.34	357.64
	MiatrrRi7	60	115.8		egg masses	300	6.58	4.07007	1	21
	total	300			group	300	3	1.41658	1	5
For Figure 6
Descriptives
		N	Mean	Std. Deviation	Std. Error	95% Confidence interval for Mean		Minimum	Maximum
						Lower Bound	Upper Bound
wt gall	H2O	60	40.95	8.57356	1.10684	38.7352	43.1648	21	61
	glycine betaine	60	36.6833	7.33113	0.946445	34.7895	38.5772	23	55
	choline	60	43.05	10.5307	1.35951	40.3296	45.7704	22	68
	total	180	40.2278	9.24939	0.689409	38.8674	41.5882	21	68
wt eggmass	H2O	60	11.0333	4.26641	0.550791	9.9312	12.1355	4	23
	glycine betaine	60	9.2	3.60696	0.465657	8.26822	10.1318	4	18
	choline	60	10.7	4.53349	0.585271	9.52888	11.8711	4	21
	total	180	10.3111	4.20732	0.313595	9.69229	10.9299	4	23
Miatrr-Ri gall	H2O	60	18.2	5.9026	0.762022	16.6752	19.7248	6	31
	glycine betaine	60	5.41667	2.43068	0.313799	4.78876	6.04458	1	10
	choline	60	29.1667	9.35399	1.2076	26.7503	31.5831	10	56
	total	180	17.5944	11.7043	0.872388	15.873	19.3159	1	56
Miatrr-Ri eggmass	H2O	60	5.06667	2.95082	0.380949	4.30439	5.82894	1	13
	glycine betaine	60	0	0	0	0	0	0	0
	choline	60	8.05	3.18058	0.410611	7.22837	8.87163	3	15
	total	180	4.37222	4.16024	0.310086	3.76033	4.98412	0	15
Homogeneity of variance test
				Levene Statistic	df1	df2	Sig.
wt gall	Based on Mean			3.82098	2	177	0.0237352
	Based on Median			3.81293	2	177	0.0239191
	Based on Median and with adjusted df			3.81293	2	164.618	0.0240589
	Based in trimmed mean			3.7873	2	177	0.0245143
wt eggmass	Based on Mean			2.86522	2	177	0.0596171
	Based on Median			3.00592	2	177	0.0520267
	Based on Median and with adjusted df			3.00592	2	174.495	0.0520632
	Based in trimmed mean			2.98905	2	177	0.0528824
Miatrr-Ri gall	Based on Mean			29.4327	2	177	9.22248e-12
	Based on Median			27.31	2	177	4.60214e-11
	Based on Median and with adjusted df			27.31	2	110.18	2.32958e-10
	Based in trimmed mean			29.6301	2	177	7.95346e-12
Miatrr-Ri eggmass	Based on Mean			55.8731	2	177	1.54857e-19
	Based on Median			54.2182	2	177	4.29598e-19
	Based on Median and with adjusted df			54.2182	2	118	1.99166e-17
	Based in trimmed mean			54.4485	2	177	3.72469e-19
Tests for normality
		Kolmogorov-Smirnov (K-S)a			Shapiro-Wilk
		Statistic	df	Sig.	Statistic	df	Sig.
wt ddH2O gall		0.0899605	60	.200*	0.981744	60	0.506594
wt glycine betaine gall		0.0975656	60	.200*	0.975013	60	0.25465
wt choline gall		0.0610282	60	.200*	0.986029	60	0.72344
wt ddH2O eggmass		0.116507	60	0.0416442	0.962761	60	0.0642569
wt glycine betaine eggmass		0.112237	60	0.0578445	0.948916	60	0.0138551
wt choline eggmass		0.140935	60	0.00466645	0.94564	60	0.00976269
Miatrr-Ri ddH2O gall		0.125679	60	0.0194708	0.945813	60	0.00994331
Miatrr-Ri glycine betaine gall			60			60
Miatrr-Ri choline gall		0.112682	60	0.0559411	0.951983	60	0.0193234
Miatrr-Ri ddH2O eggmass		0.0872383	60	.200*	0.981675	60	0.503341
Miatrr-Ri glycine betaine eggmass		0.142605	60	0.00394158	0.953565	60	0.022984
Miatrr-Ri choline eggmass		0.075693	60	.200*	0.980212	60	0.437589
*. This is a lower bound of the true significance.
a. Lilliefors Significance Correction
ANOVA
			Sum Sq	Df	Mean Sq	F-value	Sig.
wt gall		Among groups	1262.98	2	631.489	7.95502	0.000491733
		Within groups	14050.7	177	79.3824
		Total	15313.7	179
wt eggmass		Among groups	114.444	2	57.2222	3.31627	0.0385559
		Within groups	3054.13	177	17.255
		Total	3168.58	179
Miatrr-Ri gall		Among groups	16954.9	2	8477.44	198.309	6.4202e-46
		Within groups	7566.52	177	42.7487
		Total	24521.4	179
Miatrr-Ri eggmass		Among groups	1987.48	2	993.739	158.378	3.71376e-40
		Within groups	1110.58	177	6.27448
		Total	3098.06	179
wt gall					wt eggmass
Tukey HSDa					Tukey HSDa
	N	Subsets of Alpha = 0.05				N	Subsets of Alpha = 0.05
		1	2				1	2
glycine betaine	60	36.6833			glycine betaine	60	9.2
H2O	60		40.95		choline	60	10.7	10.7
choline	60		43.05		H2O	60		11.0333
Sig.		1	0.402131		Sig.		0.120687	0.899066
The average of the individual groups in the homogeneous subset is displayed.					The average of the individual groups in the homogeneous subset is displayed.
a. harmonic mean sample size = 60.000					a. harmonic mean sample size = 60.000.
Miatrr-Ri gall						Miatrr-Ri eggmass
Tukey HSDa						Tukey HSDa
	N	Subsets of Alpha = 0.05					N	Subsets of Alpha = 0.05
		1	2	3				1	2	3
glycine betaine	60	5.41667				glycine betaine	60	0
H2O	60		18.2			H2O	60		5.06667
choline	60			29.1667		choline	60			8.05
Sig.		1	1	1		Sig.		1	1	1
The average of the individual groups in the homogeneous subset is displayed.						The average of the individual groups in the homogeneous subset is displayed.
a. harmonic mean sample size = 60.000						a. harmonic mean sample size = 60.000
Non-parametric test
Descriptives							Rank
	N	Mean	Std. Deviation	Minimum	Maximum		group		N	mean rank
wt gall	180	40.2278	9.24939	21	68		wt gall	H2O	60	95.65
wt eggmass	180	10.3111	4.20732	4	23			glycine betaine	60	70.3167
Miatrr-Ri gall	180	17.5944	11.7043	1	56			choline	60	105.533
Miatrr-Ri eggmass	180	4.37222	4.16024	0	15			total	180
group	180	2	0.818774	1	3		wt eggmass	H2O	60	99.3833
								glycine betaine	60	77.8
								choline	60	94.3167
Test statisticsa,b								total	180
		wt gall	wt eggmass	Miatrr-Ri gall	Miatrr-Ri eggmass		Miatrr-Ri gall	H2O	60	99.625
Kruskal-Wallis H		14.6143	5.66282	133.473	135.097			glycine betaine	60	31.5917
df		2	2	2	2			choline	60	140.283
P-value		0.000670732	0.0589297	1.03942e-29	4.61272e-30			total	180
a. Kruskal-Wallis test							Miatrr-Ri eggmass	H2O	60	105.158
b. Grouping Variable: group								glycine betaine	60	30.5
								choline	60	135.842
								total	180
T-test for Figure 6
Group statistics
			N	Mean	Std. Deviation	Std. Error Mean
H2O gall		wt	60	40.95	8.57356	1.10684
		Miatrr-Ri	60	18.2	5.9026	0.762022
glycine betaine gall		wt	60	36.6833	7.33113	0.946445
		Miatrr-Ri	60	5.41667	2.43068	0.313799
choline gall		wt	60	43.05	10.5307	1.35951
		Miatrr-Ri	60	29.1667	9.35399	1.2076
H2O eggmass		wt	60	11.0333	4.26641	0.550791
		Miatrr-Ri	60	5.06667	2.95082	0.380949
glycine betaine eggmass		wt	60	9.2	3.60696	0.465657
		Miatrr-Ri	60	0	0	0
choline eggmass		wt	60	10.7	4.53349	0.585271
		Miatrr-Ri	60	8.05	3.18058	0.410611
Independent-samples T Test
			Levene's Test for Equality of Variances		t-test for Equality of Means
			F	Sig.	t	df	Sig.(two-Sided)	Mean Difference	Standard Difference	95% Confidence interval for Mean
										Lower Bound	Upper Bound
H2O gall	Equal variances assumed		5.78421	0.0177249	16.9297	118	2.31229e-33	22.75	1.34379	20.0889	25.4111
	Equal variances not assumed				16.9297	104.67	9.69164e-32	22.75	1.34379	20.0854	25.4146
glycine betaine gall	Equal variances assumed		46.0609	4.87326e-10	31.3573	118	4.55329e-59	31.2667	0.99711	29.2921	33.2412
	Equal variances not assumed				31.3573	71.8168	1.20152e-43	31.2667	0.99711	29.2789	33.2545
choline gall	Equal variances assumed		0.937625	0.33487	7.63495	118	6.48021e-12	13.8833	1.81839	10.2824	17.4842
	Equal variances not assumed				7.63495	116.381	6.88224e-12	13.8833	1.81839	10.2819	17.4848
H2O eggmass	Equal variances assumed		7.98357	0.00554474	8.90951	118	7.51431e-15	5.96667	0.669697	4.64049	7.29285
	Equal variances not assumed				8.90951	104.936	1.70826e-14	5.96667	0.669697	4.63877	7.29456
glycine betaine eggmass	Equal variances assumed		113.199	6.05753e-19	19.757	118	3.15677e-39	9.2	0.465657	8.27787	10.1221
	Equal variances not assumed				19.757	59	1.07973e-27	9.2	0.465657	8.26822	10.1318
choline eggmass	Equal variances assumed		12.2517	0.000656801	3.70659	118	0.000321351	2.65	0.714943	1.23422	4.06578
	Equal variances not assumed				3.70659	105.754	0.000336304	2.65	0.714943	1.23252	4.06748
