# Supplementary material for: NRPS-like ATRR in Plant-Parasitic Nematodes Involved in Glycine Betaine Metabolism to Promote Parasitism
Source: Int J Mol Sci. 2024 Apr 12;25(8):4275. doi: 10.3390/ijms25084275 (PMC11050029; doi:10.3390/ijms25084275)
Supplement: Supplementary file 1 [file ijms-25-04275-s001.zip › Supplementary Table S4.xlsx]

## Sheet: Sheet1
Supplementary Table S4. List of primers used in this study
Primers	Sequences	Purpose
Miatrr-s1-F	ATGACACCCCCAACACTA	Clone Miatrr
Miatrr-s1-R	CCAAGTGCCCATTACTCCCC
Miatrr-s2-F	TTGGGGAGTAATGGGCAC
Miatrr-s2-R	CAACCTCCCATTCTCCC
Miatrr-s3-F	CCAATTATCGTGGCTTGC
Miatrr-s3-R	TTAAATAGGAGCTGCTTGAGGTTCT
Miatrr-L	AAAACGACGGCCAGTGAATTCATGACACCCCCAACACTAAT
Miatrr-R	GACCATGATTACGCCAAGCTTTTAAATAGGAGCTGCTTGAGGTTC
GAPDH-F	CGTGCAGCGGTTGAGAAGGA	RT-qPCR
GAPDH-R	GCGTCCGTGGGTGGAATCAT
Miatrrqp-F	CCAATTATCGTGGCTTGC
Miatrrqp-R	CAACCTCCCATTCTCCC
pSAT-Mi-F-NcoI-XbaI	GATGCCATGGTCTAGACACGCGGCAGCCTATGT	Construct pSAT-Miatrr-Ri
pSAT-Mi-R-XhoI	CCGCTCGAGTGGTTGGCAAGCCACGA
pSAT-Mire-F-PstF	AACTGCAGTGGTTGGCAAGCCACGA
pSAT-Mire-R-KpnI	GGGGTACCCACGCGGCAGCCTATGT
pSuper-F-XbaI	CTCAATCCATGGTCTAGACCAGTTTCCTCAAGGG	Construct pSuper-Miatrr-Ri
pSuper-R-KpnI	TCCCGGGCCCGCGGTACCGAGCTCGAATTTCC
Miatrr-Ri-F	TCTAGACACGCGGCAGCCTA	Identify Homozygous Miatrr-Ri line
intron R	TCTACCTTCCCACAATTCGTC
pXK30-F	ACTATGCGGGTTTAAACGGAATGACACCCCCAACACTAAT	Construct pXK30-Miatrr
pXK30-R	CAGTGATGGTGATGGTGATGAGGAGCTGCTTGAGGTT
